# Supplementary material for: Discovery of potent and versatile CRISPR–Cas9 inhibitors engineered for chemically controllable genome editing
Source: Nucleic Acids Res. 2022 Feb 21;50(5):2836–53. doi: 10.1093/nar/gkac099 (PMC8934645; doi:10.1093/nar/gkac099)
Supplement: gkac099_Supplemental_Files [file gkac099_supplemental_files.zip]

Archive with 2 entries (2 files):
- Supplementary Figures.pdf
- Supplementary Table S1 and S5.xlsx
